# Supplementary material for: Comparison of the oral microbiome in mouthwash and whole saliva samples
Source: PLoS One. 2018 Apr 11;13(4):e0194729. doi: 10.1371/journal.pone.0194729 (PMC5894969; doi:10.1371/journal.pone.0194729)
Supplement: S1 Table — (XLSX) [file pone.0194729.s001.xlsx]

## Sheet: Supplementary Table 1
Supplementary Table 1: Age and gender of ten study participants.
Subject	Age	Gender
1	28	Female
2	25	Female
3	25	Female
4	32	Male
5	29	Female
6	70	Male
7	30	Female
8	30	Male
9	36	Male
10	30	Female
