# Supplementary material for: Comparison of the oral microbiome in mouthwash and whole saliva samples
Source: PLoS One. 2018 Apr 11;13(4):e0194729. doi: 10.1371/journal.pone.0194729 (PMC5894969; doi:10.1371/journal.pone.0194729)
Supplement: S2 Table — (XLSX) [file pone.0194729.s002.xlsx]

## Sheet: Supplementary Table2
Supplementary Table 2 Centered Log-Ratio transformed abundance of bacteria phyla in the paired mouthwash-saliva samples.
	S1.M	S1.S	S2.M	S2.S	S3.M	S3.S	S4.M	S4.S	S5.M	S5.S	S6.M	S6.S	S7.M	S7.S	S8.M	S8.S	S9.M	S9.S	S10.M	S10.S	p1	q2
p__Bacteroidetes	8.38	8.16	9.06	8.36	10.32	10.27	9.13	7.55	9.72	9	10.57	8.69	10.51	8.41	7.81	7.95	7.37	6.36	9.54	10.26	0.0371	0.1504
p__Firmicutes	8.42	8.49	10.15	8.3	10.63	10.97	8.24	7.2	11.21	10.22	9.93	8.8	10.01	8.3	7.99	7.93	9.57	7.19	9.29	9.35	0.0645	0.1504
p__Proteobacteria	8.53	9.01	8.77	8.87	9.85	10.57	8.44	8.11	10.69	9.78	9.62	8.7	9.19	7.9	8.66	9.28	9.15	7.83	9.79	10.94	0.5566	0.8659
p__Fusobacteria	7.71	8	6.41	6.43	8.15	9.18	6.73	6.16	7.36	6.99	9.47	8.82	8.78	7.79	7.03	7.45	6.7	6.63	7.49	8.64	1	1
p__Actinobacteria	6.93	6.82	8.05	5.68	7.91	8.89	6.92	6.01	10.85	9.57	8.44	7.46	7.38	6.29	6.25	6.74	7.54	6.35	8.12	7.93	0.0645	0.1504
p__TM7	2.01	3.81	3.79	3.61	6.2	7.13	4.54	4.42	3.7	1.93	6.05	5.63	5.91	4.41	4.57	5.45	4.31	3.63	6.49	7.16	1	1
p__SR1	3.81	4.78	4.03	3.63	6.03	6.9	3.35	3.32	-9.34	1.15	4.95	4.38	4.63	3.23	5.96	6.42	3.97	2.21	6.64	7.5	0.7695	0.9794
p__Cyanobacteria	-11	-0.46	1.01	2.85	2.28	-9.07	-10.87	-0.41	2.07	1.93	2.47	0.74	-9.71	0.6	1.13	1.78	6.4	5.12	2.47	-9.18	1	1
p__Tenericutes	3.25	3.67	-9.99	0.5	0.67	4.76	1.87	2.53	2.58	2.54	2.75	4.18	3.05	2.37	3.84	5.74	-10.33	0.43	4.85	5.48	0.0273	0.1504
p__Spirochaetes	4.55	3.7	5.01	5.18	2.61	3.92	3.69	2.78	5.25	5.22	5.21	5.54	5.11	4.13	3.31	4.53	3.4	3.1	4.72	6.18	0.625	0.875
p__Synergistetes	-11	-11.06	-9.99	-0.12	-9.24	-9.07	-0.27	0.28	1.95	0.75	-9.92	2.26	-9.71	1.93	-11.34	-10.83	-10.33	-1.06	-9.92	-9.18	0.0371	0.1504
p__Acidobacteria	0.51	-11.06	-9.99	-11.28	-9.24	-9.07	-0.27	-11.93	-9.34	-9.85	-9.92	-10.87	-9.71	-11.5	-11.34	-10.83	1.18	-12.22	-9.92	-9.18	0.0488	0.1504
p__Chloroflexi	-11	-11.06	-9.99	-11.28	-9.24	-9.07	-10.87	-11.93	-9.34	-9.85	-9.92	-10.87	-9.71	-11.5	-0.19	-10.83	-10.33	-1.4	-9.92	-9.18	0.2324	0.4648
p__Others	-21.1	-22.81	-16.31	-30.72	-36.94	-36.29	-30.62	-24.1	-37.36	-39.39	-39.69	-43.46	-25.73	-32.38	-33.67	-30.79	-28.59	-34.17	-39.67	-36.72	0.375	0.6562
1. p value were calculated from Wilcoxin signed-rank test for paired sample.
2. q value were FDR-adjusted p value.
