# Supplementary material for: Comparison of the oral microbiome in mouthwash and whole saliva samples
Source: PLoS One. 2018 Apr 11;13(4):e0194729. doi: 10.1371/journal.pone.0194729 (PMC5894969; doi:10.1371/journal.pone.0194729)
Supplement: S3 Table — (XLSX) [file pone.0194729.s003.xlsx]

## Sheet: Supplementary Table 3
Supplementary Table 3 Centered Log-Ratio transformed abundance of bacteria genera in the paired mouthwash-saliva samples.
	S1.M	S1.S	S2.M	S2.S	S3.M	S3.S	S4.M	S4.S	S5.M	S5.S	S6.M	S6.S	S7.M	S7.S	S8.M	S8.S	S9.M	S9.S	S10.M	S10.S	p1	q2
p__Firmicutes; c__Bacilli; o__Lactobacillales; f__Streptococcaceae; g__Streptococcus	13.17	13.25	14.18	12.37	14.23	13.91	12.09	11.66	14.51	14.49	12.98	11.68	12.17	11.37	12.84	11.82	14.07	12.15	12.84	12.56	0.0059	0.2124
p__Bacteroidetes; c__Bacteroidia; o__Bacteroidales; f__Prevotellaceae; g__Prevotella	13.2	13	12.16	11.62	14.17	13.71	13.92	12.98	12.19	12.38	14.49	12.25	14.03	12.83	12.46	11.37	11.14	10.95	13.51	13.88	0.0195	0.2529
p__Proteobacteria; c__Betaproteobacteria; o__Neisseriales; f__Neisseriaceae; g__Neisseria	12.56	13.41	11.68	12.04	12.62	12.94	12.24	12.22	14.25	14.62	12.26	11.5	11.23	11.14	13.3	13.18	12.36	12.52	13.1	14.21	0.1934	0.3738
p__Proteobacteria; c__Gammaproteobacteria; o__Pasteurellales; f__Pasteurellaceae; g__Haemophilus	13.36	14.15	11.96	12.63	13.51	13.97	12.69	13.4	9	8.69	12.84	11.38	11.53	10.65	13.06	12.8	13.33	12.12	13.14	13.96	0.8457	0.8759
p__Firmicutes; c__Clostridia; o__Clostridiales; f__Veillonellaceae; g__Veillonella	11.81	12.56	11.43	11.23	13.19	13.74	11.88	12.01	10.99	11.9	13.02	11.83	13.03	12.36	11.65	10.81	11.47	10.65	12.13	11.97	0.4922	0.7282
p__Fusobacteria; c__Fusobacteriia; o__Fusobacteriales; f__Fusobacteriaceae; g__Fusobacterium	12.98	13.59	9.99	10.43	11.83	12.82	11.1	11.69	10.96	11.86	12.19	12.41	11.92	12.05	11.77	11.72	10.88	11.61	11.34	12.37	0.0039	0.1888
p__Actinobacteria; c__Actinobacteria; o__Actinomycetales; f__Micrococcaceae; g__Rothia	12.08	12.19	11.14	9.7	11.38	11.94	11.61	11.37	14.51	14.49	11.41	10.46	9.73	9.44	11.4	11.09	12.17	11.75	12.23	11.7	0.084	0.3291
p__Bacteroidetes; c__Bacteroidia; o__Bacteroidales; f__[Paraprevotellaceae]; g__[Prevotella]	11.35	11.83	11.46	10.32	11.99	12.16	11.94	11.55	12.14	11.91	11.54	9.6	12	10.74	11.63	10.67	9.9	9.77	10.69	11.97	0.2754	0.4754
p__Bacteroidetes; c__Bacteroidia; o__Bacteroidales; f__Porphyromonadaceae; g__Porphyromonas	11.99	12.41	11.16	11.14	12.28	12.31	9.69	10.11	9.32	10.15	10.41	10.46	10.89	10.68	11.22	11	11.09	10.49	11.56	12.3	0.375	0.6042
p__Proteobacteria; c__Epsilonproteobacteria; o__Campylobacterales; f__Campylobacteraceae; g__Campylobacter	10.19	10.84	9.65	9.56	11.23	12.25	11.52	11.39	10.27	11.26	12.2	11.52	11.89	11.69	11.1	10.58	9.41	9.84	11.75	12.39	0.4316	0.6658
p__Firmicutes; c__Bacilli; o__Lactobacillales; f__Carnobacteriaceae; g__Granulicatella	11.31	12.11	10.31	10.17	11.6	12.35	9.6	9.32	13.66	14.3	10.51	9.86	9.66	9.34	10.56	10.12	11.61	10.26	10.76	11.01	0.8457	0.8759
p__Fusobacteria; c__Fusobacteriia; o__Fusobacteriales; f__Leptotrichiaceae; g__Leptotrichia	9.29	9.93	9.84	10.19	11.18	11.5	10.87	10.24	8.85	9.61	13.1	11.31	11.66	11.68	11.63	10.75	10.62	11.3	10.44	11.15	0.6953	0.8205
p__Bacteroidetes; c__Flavobacteriia; o__Flavobacteriales; f__Flavobacteriaceae; g__Capnocytophaga	10.06	9.88	10.43	9.73	9.26	10.2	9.36	9.6	12.36	13.4	10.44	10.59	10.44	10.9	11.06	11	9.99	10.08	10.15	10.92	0.1309	0.345
p__Proteobacteria; c__Gammaproteobacteria; o__Pasteurellales; f__Pasteurellaceae; g__Aggregatibacter	10.48	11.35	11.05	11.71	10.25	10.74	9.1	10.41	10.45	11.1	7.89	6.99	10.79	10.67	10.79	10.72	11.65	10.72	8.54	10.46	0.375	0.6042
p__Firmicutes; c__Bacilli; o__Gemellales; f__Gemellaceae; g__	11.24	11.62	11.62	9.75	11.76	11.83	9.07	9.02	10.56	10.61	9.42	8.58	9.32	9.22	9.67	9.24	11.25	10.4	9.13	8.61	0.0645	0.3223
p__Actinobacteria; c__Actinobacteria; o__Actinomycetales; f__Actinomycetaceae; g__Actinomyces	9.81	10.76	9.85	8.66	10.72	11.9	9.18	9.81	10.57	11.06	11.76	10.76	9.72	10.36	9.19	8.77	9.08	9.13	8.94	9.57	0.4922	0.7282
p__Bacteroidetes; c__Flavobacteriia; o__Flavobacteriales; f__[Weeksellaceae]; g__	9.88	11.41	12.09	12.1	9.48	10.87	8.22	8.89	10.8	11.26	8.29	9.3	8.15	8.63	9.23	9.62	7.59	8.91	8.74	10.41	0.002	0.1416
p__Actinobacteria; c__Coriobacteriia; o__Coriobacteriales; f__Coriobacteriaceae; g__Atopobium	8.38	9.07	8.9	7.79	10.3	10.64	9.79	9.44	11.17	10.69	10.37	8.58	10.12	9.06	8.77	8.31	8.44	6.82	8.18	9.67	0.1934	0.3738
p__TM7; c__TM7-3; o__; f__; g__	7.11	8.84	7.27	6.88	10.11	10.75	8.95	9.69	7.17	6.41	10.02	9.59	9.43	9	9.76	9.83	9.06	9.07	10.56	10.9	0.7695	0.8205
p__Spirochaetes; c__Spirochaetes; o__Spirochaetales; f__Spirochaetaceae; g__Treponema	9.85	9.32	9.21	9.76	6.72	7.79	8.64	8.52	8.96	10.19	9.23	9.53	8.83	8.91	8.67	9.12	8.14	8.63	8.91	10.17	0.0488	0.2529
p__Firmicutes; c__Clostridia; o__Clostridiales; f__Lachnospiraceae; g__Oribacterium	9.23	10.55	7.71	8.61	10.06	11.1	7.66	8.9	7.54	8.46	8.97	8.43	9.29	9.1	9.1	8.99	8.37	7.73	9.29	9.4	0.1602	0.3738
p__Firmicutes; c__Clostridia; o__Clostridiales; f__Lachnospiraceae; g__Moryella	8.64	8.94	6.95	6.72	8.89	9.01	9.46	8.5	10.19	10.76	10.47	8.38	10.93	9.19	9.59	7.95	8.19	7.04	8.6	8.69	0.1309	0.345
p__Firmicutes; c__Clostridia; o__Clostridiales; f__Veillonellaceae; g__Selenomonas	-5.71	6.34	6.72	7.02	10.24	10.75	9.42	9.54	10.11	11.16	9.94	9.76	10.09	10.13	9.47	8.83	8.03	8.74	10.12	10.28	0.1055	0.345
p__SR1; c__; o__; f__; g__	9.11	10.39	8.23	8.21	10.13	10.77	8.3	9.06	-5.62	6.13	8.96	8.36	8.35	8.01	11.32	11.01	8.71	7.74	10.84	11.49	0.375	0.6042
p__Firmicutes; c__Clostridia; o__Clostridiales; f__; g__	7.24	7.91	6.47	7.05	10.67	10.79	6.93	6.78	7.35	7.38	8.4	7.33	10.76	9.81	7.44	8.43	9.52	8.6	9.48	9.92	1	1
p__Proteobacteria; c__Betaproteobacteria; o__Burkholderiales; f__Burkholderiaceae; g__Lautropia	8.05	-5.44	9.26	9.5	6.64	8.17	7.74	9.57	10.53	10.62	10.19	9.84	9.69	10.03	8.68	8.17	10.16	9.69	8.82	7.83	0.6953	0.8205
p__Firmicutes; c__Clostridia; o__Clostridiales; f__Lachnospiraceae; g__Catonella	8.13	8.91	6.51	6.42	9.6	10.44	7.44	7.12	7.3	7.33	8.13	7.96	8.13	8.73	8.12	8.27	8.18	7.21	8.34	8.39	0.7695	0.8205
p__Proteobacteria; c__Betaproteobacteria; o__Neisseriales; f__Neisseriaceae; g__Eikenella	7	8.15	8.36	8.53	7.77	7.44	8.6	8.82	-5.62	7.51	9.18	9.4	8.72	9.56	8.77	8.28	9.36	8.93	9.11	10.92	0.2324	0.4321
p__Firmicutes; c__Erysipelotrichi; o__Erysipelotrichales; f__Erysipelotrichaceae; g__Bulleidia	8.74	10.18	6.56	6.84	9.79	10.67	7.3	7.82	7.28	7.86	9.19	8.79	8.58	7.88	8.4	7.87	-5.59	5.29	7.93	8.6	0.1602	0.3738
p__Firmicutes; c__Clostridia; o__Clostridiales; f__Veillonellaceae; g__Megasphaera	-5.71	-5.44	8.96	9.24	9.9	10.9	8.82	8.95	7.14	8.09	10.81	9.66	10.39	10.05	8.09	6.87	8.32	7.75	8.2	8.39	0.8457	0.8759
p__Firmicutes; c__Clostridia; o__Clostridiales; f__Veillonellaceae; g__Dialister	7.88	6.48	7.29	8.12	-5.13	7.06	8.94	7.47	7.91	8.91	7.62	7	7.68	9.54	7.75	8.5	7.12	7.75	6.7	8.08	0.2754	0.4754
p__Bacteroidetes; c__Bacteroidia; o__Bacteroidales; f__Porphyromonadaceae; g__Paludibacter	10.16	9.82	6.37	6.44	5.69	7.41	6.66	7.34	8.5	9.59	9.11	6.11	7.43	8.04	8.16	8.99	6.76	7.48	-5.73	8.3	0.1055	0.345
p__Actinobacteria; c__Actinobacteria; o__Actinomycetales; f__Corynebacteriaceae; g__Corynebacterium	7.24	7.14	8.28	7.97	7.77	8.65	8.16	9.01	-5.62	-4.88	8.24	8.51	8.62	8.89	8.1	8.24	9.25	8.62	8.51	6.59	0.625	0.8092
p__Firmicutes; c__Clostridia; o__Clostridiales; f__Peptostreptococcaceae; g__Peptostreptococcus	9.27	9.22	6.47	4.71	9.06	7.62	7.64	5.42	7.25	5.94	9.08	6.71	7.82	6.5	7.92	7.09	7.02	-6.69	9.09	6.59	0.002	0.1416
p__Proteobacteria; c__Gammaproteobacteria; o__Pasteurellales; f__Pasteurellaceae; g__Actinobacillus	9.89	10.83	10.92	10.94	8.05	9.81	6.82	8.47	-5.62	-4.88	-5.91	-6.88	8.45	7.6	10.53	10.9	10.73	11.17	9.66	10.78	0.1309	0.345
p__Bacteroidetes; c__Bacteroidia; o__Bacteroidales; f__Porphyromonadaceae; g__Tannerella	9.12	8.14	5.82	7.51	7.17	7.48	6.91	8.48	7.76	8.64	8.99	8.67	8.05	8.26	6.49	7.7	7.51	7.24	-5.73	-5.19	0.1602	0.3738
p__Firmicutes; c__Clostridia; o__Clostridiales; f__Lachnospiraceae; g__	9.03	9.37	-5.79	-6.7	10.24	10.03	8.07	7.08	-5.62	6.28	9.45	7.58	8.86	7.41	9.81	7.17	9.41	6.75	9	8.35	0.1309	0.345
p__Firmicutes; c__Clostridia; o__Clostridiales; f__[Mogibacteriaceae]; g__	8.26	8.71	6.51	6.2	8.79	8.24	7.25	7.15	6.23	6.82	8.78	7.59	8.38	7.75	7.29	-6.25	6.26	6.02	-5.73	7.02	0.4316	0.6658
p__Firmicutes; c__Clostridia; o__Clostridiales; f__Peptostreptococcaceae; g__	7.37	9.44	6.89	6.89	-5.13	-5.2	5.93	5.1	5.79	6.41	6.25	5.27	7.4	6.68	7.62	7.93	8.3	7.45	8.22	8.16	0.4922	0.7282
p__TM7; c__TM7-3; o__CW040; f__F16; g__	5.58	8.05	5.72	6.61	6.79	7.62	6.43	8.03	-5.62	5.94	6.6	5.46	6.65	6.9	8.1	8.37	-5.59	6.63	8.08	8.76	0.0273	0.2529
p__Firmicutes; c__Clostridia; o__Clostridiales; f__[Tissierellaceae]; g__Parvimonas	9.99	10.7	5.21	3.9	9.65	9.69	7.1	6.63	7.46	7.86	6.35	6.11	7.81	8.62	-5.98	4.91	7.26	7.05	-5.73	-5.19	0.4316	0.6658
p__Proteobacteria; c__Gammaproteobacteria; o__Cardiobacteriales; f__Cardiobacteriaceae; g__Cardiobacterium	8.3	6.48	6.95	7.08	5.69	7.15	6.19	7.62	-5.62	-4.88	-5.91	4.12	7.45	7.79	7.06	6.65	8.85	8.27	6.95	6.59	0.5566	0.7913
p__Bacteroidetes; c__Bacteroidia; o__Bacteroidales; f__Bacteroidaceae; g__Bacteroides	-5.71	6.95	6.31	5.28	7.51	6.58	-5.92	-6.19	7.48	7.8	7.46	5.97	6.16	6.65	6.41	6.87	7.12	4.92	6.58	7.69	0.9219	0.9348
p__Proteobacteria; c__Betaproteobacteria; o__Neisseriales; f__Neisseriaceae; g__Kingella	7.88	8.07	7.63	7.9	-5.13	-5.2	6.24	7.42	9.58	9.94	-5.91	-6.88	7.73	8.08	6.32	-6.25	8.38	7.39	8.99	10.4	0.7695	0.8205
p__Firmicutes; c__Clostridia; o__Clostridiales; f__Peptococcaceae; g__Peptococcus	8.35	8.65	6.47	4.71	6.91	7.96	6.39	6.02	7.08	6.73	-5.91	-6.88	7.69	6.15	6.41	6.29	7.29	5.16	-5.73	-5.19	0.1934	0.3738
p__Cyanobacteria; c__Chloroplast; o__Streptophyta; f__; g__	-5.71	5.16	5.21	7.43	6.38	-5.2	-5.92	5.33	5.79	6.9	6.48	4.73	-6	5.38	6.49	6.36	11.15	10.64	6.66	-5.19	0.9219	0.9348
p__Tenericutes; c__Mollicutes; o__RF39; f__; g__	8.55	9.28	-5.79	4.3	4.77	8.64	6.82	8.14	-5.62	-4.88	-5.91	6.39	6.05	4.79	9.08	10.29	-5.59	-6.69	8.67	8.99	0.084	0.3291
p__TM7; c__TM7-3; o__CW040; f__; g__	-5.71	7.78	7.11	7.52	8.41	9.36	8.42	8.79	5.38	-4.88	5.79	4.81	7.31	6.23	-5.98	-6.25	-5.59	-6.69	7.61	9.11	1	1
p__Bacteroidetes; c__Bacteroidia; o__Bacteroidales; f__; g__	8.98	7.68	8.41	8.52	-5.13	-5.2	6.63	7.41	-5.62	5.94	7.2	6.83	7.79	8.29	-5.98	5.6	-5.59	6.61	-5.73	5.63	0.084	0.3291
p__Proteobacteria; c__Betaproteobacteria; o__Burkholderiales; f__Comamonadaceae; g__Brachymonas	-5.71	-5.44	-5.79	5.15	-5.13	-5.2	-5.92	5.97	11.76	11.31	7.04	5.66	6.74	7.23	-5.98	7.77	7.97	6.91	8.33	7.35	0.625	0.8092
p__Tenericutes; c__Mollicutes; o__Mycoplasmatales; f__Mycoplasmataceae; g__Mycoplasma	-5.71	-5.44	-5.79	4.46	-5.13	-5.2	-5.92	6.2	6.3	7.51	6.77	7.97	6.1	7.05	7.04	6.93	-5.59	5.95	7.88	8.5	0.0098	0.2529
p__Firmicutes; c__Clostridia; o__Clostridiales; f__[Mogibacteriaceae]; g__Anaerovorax	7.17	8.83	-5.79	-6.7	-5.13	-5.2	5.24	7.98	-5.62	-4.88	-5.91	-6.88	5.7	5.38	7.69	8.98	5.82	7.11	8.17	9.48	0.1309	0.345
p__GN02; c__BD1-5; o__; f__; g__	5.7	6.07	7.27	7.7	-5.13	-5.2	6.93	6.83	-5.62	-4.88	-5.91	-6.88	7.13	6.9	5.72	6.29	7.15	8.02	-5.73	-5.19	0.2754	0.4754
p__Actinobacteria; c__Actinobacteria; o__Bifidobacteriales; f__Bifidobacteriaceae; g__Scardovia	6.68	-5.44	11.55	5.15	-5.13	-5.2	7.03	-6.19	8.8	6.53	6.6	4.81	5.41	-6.72	7.52	7.64	-5.59	-6.69	-5.73	-5.19	0.0195	0.2529
p__Actinobacteria; c__Actinobacteria; o__Actinomycetales; f__Actinomycetaceae; g__	7.29	-5.44	-5.79	5.84	-5.13	6.21	6.43	6.94	-5.62	-4.88	6.19	5.1	7.62	8.33	-5.98	-6.25	-5.59	6.21	-5.73	-5.19	0.3223	0.5371
p__Firmicutes; c__Clostridia; o__Clostridiales; f__Peptostreptococcaceae; g__Filifactor	8.06	7.55	-5.79	-6.7	-5.13	-5.2	6.85	5.51	-5.62	6.41	7.04	5.86	-6	-6.72	-5.98	-6.25	6.62	6.13	-5.73	-5.19	0.2324	0.4321
p__Firmicutes; c__Clostridia; o__Clostridiales; f__[Mogibacteriaceae]; g__Mogibacterium	-5.71	7.27	-5.79	-6.7	6.79	8.39	-5.92	6.42	-5.62	-4.88	7.04	7.59	6.71	6.74	-5.98	-6.25	-5.59	-6.69	-5.73	-5.19	0.2324	0.4321
p__Firmicutes; c__Bacilli; o__Lactobacillales; f__Aerococcaceae; g__Abiotrophia	-5.71	-5.44	6.89	6.87	-5.13	7.23	-5.92	-6.19	-5.62	-4.88	-5.91	6.18	-6	5.49	-5.98	5.73	6.99	7.69	-5.73	-5.19	0.0137	0.2529
p__Firmicutes; c__Clostridia; o__Clostridiales; f__Lachnospiraceae; g__Butyrivibrio	6.34	-5.44	-5.79	-6.7	-5.13	-5.2	6.63	6.28	-5.62	-4.88	5.94	6.14	-6	4.44	-5.98	-6.25	-5.59	5.52	6.58	-5.19	0.625	0.8092
p__Synergistetes; c__Synergistia; o__Synergistales; f__Dethiosulfovibrionaceae; g__TG5	-5.71	-5.44	-5.79	4.46	-5.13	-5.2	4.68	6.02	5.67	5.72	-5.91	6.24	-6	6.71	-5.98	-6.25	-5.59	4.47	-5.73	-5.19	0.0273	0.2529
p__TM7; c__TM7-3; o__I025; f__Rs-045; g__	-5.71	-5.44	-5.79	4.12	-5.13	-5.2	5.69	-6.19	4.97	-4.88	4	-6.88	6.16	5.26	-5.98	-6.25	-5.59	3.62	-5.73	5.81	0.6953	0.8205
p__Proteobacteria; c__Gammaproteobacteria; o__Pseudomonadales; f__Moraxellaceae; g__Acinetobacter	-5.71	-5.44	-5.79	-6.7	-5.13	-5.2	-5.92	-6.19	8.9	-4.88	-5.91	4.12	-6	5.86	7.81	-6.25	5.93	5.85	6.12	-5.19	0.3223	0.5371
p__Firmicutes; c__Clostridia; o__Clostridiales; f__Veillonellaceae; g__Schwartzia	-5.71	-5.44	5.62	-6.7	-5.13	-5.2	-5.92	4.82	-5.62	-4.88	-5.91	5.83	-6	5.99	6.45	5.96	-5.59	5.56	-5.73	-5.19	0.1934	0.3738
p__Firmicutes; c__Clostridia; o__Clostridiales; f__Ruminococcaceae; g__Faecalibacterium	-5.71	-5.44	5.37	-6.7	-5.13	5.4	-5.92	4.82	5.89	-4.88	5.5	-6.88	5	4.89	-5.98	-6.25	-5.59	-6.69	-5.73	-5.19	0.4316	0.6658
p__Firmicutes; c__Clostridia; o__Clostridiales; f__Ruminococcaceae; g__	-5.71	-5.44	-5.79	-6.7	-5.13	-5.2	-5.92	-6.19	6.48	-4.88	5.38	3.94	5.41	4.69	-5.98	5.6	-5.59	-6.69	-5.73	-5.19	0.2754	0.4754
p__Fusobacteria; c__Fusobacteriia; o__Fusobacteriales; f__Leptotrichiaceae; g__	-5.71	-5.44	-5.79	4.59	-5.13	-5.2	-5.92	-6.19	-5.62	-4.88	10.27	10.48	-6	-6.72	-5.98	-6.25	-5.59	6.45	-5.73	-5.19	0.3223	0.5371
p__Firmicutes; c__Clostridia; o__Clostridiales; f__Lachnospiraceae; g__Shuttleworthia	-5.71	-5.44	-5.79	-6.7	-5.13	-5.2	7.08	-6.19	7.02	-4.88	-5.91	-6.88	5	-6.72	6.18	-6.25	-5.59	-6.69	-5.73	-5.19	0.0195	0.2529
p__Firmicutes; c__Bacilli; o__Lactobacillales; f__Lactobacillaceae; g__Lactobacillus	-5.71	-5.44	5.62	4.81	-5.13	-5.2	7.03	-6.19	7.2	-4.88	-5.91	-6.88	-6	-6.72	-5.98	-6.25	-5.59	-6.69	-5.73	-5.19	0.0273	0.2529
p__Bacteroidetes; c__Bacteroidia; o__Bacteroidales; f__Rikenellaceae; g__	4.89	-5.44	-5.79	-6.7	-5.13	-5.2	-5.92	-6.19	6.48	6.41	-5.91	-6.88	-6	-6.72	-5.98	-6.25	-5.59	3.91	-5.73	-5.19	0.1934	0.3738
p__Proteobacteria; c__Gammaproteobacteria; o__Pseudomonadales; f__Pseudomonadaceae; g__Pseudomonas	-5.71	-5.44	5.21	3.61	-5.13	-5.2	-5.92	-6.19	-5.62	-4.88	-5.91	3.72	-6	5.71	-5.98	-6.25	-5.59	-6.69	-5.73	-5.19	0.6953	0.8205
p__Bacteroidetes; c__Bacteroidia; o__Bacteroidales; f__S24-7; g__	-5.71	5.38	-5.79	-6.7	6.85	-5.2	5.37	-6.19	-5.62	-4.88	-5.91	-6.88	-6	-6.72	-5.98	-6.25	-5.59	-6.69	-5.73	-5.19	0.1934	0.3738
p__Bacteroidetes; c__Bacteroidia; o__Bacteroidales; f__Rikenellaceae; g__Blvii28	-5.71	-5.44	-5.79	-6.7	-5.13	-5.2	-5.92	-6.19	-5.62	-4.88	-5.91	-6.88	-6	4.1	-5.98	-6.25	-5.59	4.6	-5.73	6.73	0.5566	0.7913
p__Proteobacteria; c__Alphaproteobacteria; o__Rickettsiales; f__mitochondria; g__Lupinus	-5.71	-5.44	-5.79	-6.7	-5.13	-5.2	-5.92	-6.19	-5.62	-4.88	-5.91	-6.88	-6	-6.72	-5.98	-6.25	8.47	8.09	-5.73	-5.19	0.2754	0.4754
p__Actinobacteria; c__Actinobacteria; o__Bifidobacteriales; f__Bifidobacteriaceae; g__Alloscardovia	-5.71	-5.44	8.68	6.76	-5.13	-5.2	-5.92	-6.19	-5.62	-4.88	-5.91	-6.88	-6	-6.72	-5.98	-6.25	-5.59	-6.69	-5.73	-5.19	0.1934	0.3738
p__Firmicutes; c__Bacilli; o__Lactobacillales; f__Leuconostocaceae; g__Leuconostoc	-5.71	-5.44	5.62	6.91	-5.13	-5.2	-5.92	-6.19	-5.62	-4.88	-5.91	-6.88	-6	-6.72	-5.98	-6.25	-5.59	-6.69	-5.73	-5.19	0.7695	0.8205
p__Proteobacteria; c__Gammaproteobacteria; o__Pseudomonadales; f__Moraxellaceae; g__Moraxella	-5.71	-5.44	-5.79	-6.7	-5.13	-5.2	-5.92	7.21	-5.62	-4.88	-5.91	-6.88	-6	-6.72	-5.98	-6.25	-5.59	4.72	-5.73	-5.19	0.7695	0.8205
p__Firmicutes; c__Clostridia; o__Clostridiales; f__Lachnospiraceae; g__Blautia	-5.71	-5.44	-5.79	-6.7	-5.13	-5.2	-5.92	-6.19	-5.62	-4.88	-5.91	-6.88	-6	-6.72	6.37	5.45	-5.59	-6.69	-5.73	-5.19	0.1309	0.345
p__Proteobacteria; c__Epsilonproteobacteria; o__Campylobacterales; f__Helicobacteraceae; g__Wolinella	-5.71	-5.44	5.82	5	-5.13	-5.2	-5.92	-6.19	-5.62	-4.88	-5.91	-6.88	-6	-6.72	-5.98	-6.25	-5.59	-6.69	-5.73	-5.19	0.1934	0.3738
p__Bacteroidetes; c__Bacteroidia; o__Bacteroidales; f__Porphyromonadaceae; g__Parabacteroides	-5.71	-5.44	-5.79	-6.7	-5.13	-5.2	-5.92	-6.19	5.53	-4.88	-5.91	-6.88	-6	-6.72	-5.98	5.8	-5.59	-6.69	-5.73	-5.19	0.2754	0.4754
p__Proteobacteria; c__Gammaproteobacteria; o__Xanthomonadales; f__Xanthomonadaceae; g__Stenotrophomonas	-5.71	-5.44	-5.79	-6.7	-5.13	-5.2	5.09	-6.19	-5.62	-4.88	-5.91	-6.88	-6	-6.72	-5.98	-6.25	-5.59	5.41	-5.73	-5.19	0.5566	0.7913
p__Proteobacteria; c__Alphaproteobacteria; o__Rickettsiales; f__mitochondria; g__Zea	4.89	-5.44	-5.79	-6.7	-5.13	-5.2	-5.92	-6.19	-5.62	-4.88	6.08	-6.88	-6	-6.72	-5.98	-6.25	-5.59	-6.69	-5.73	-5.19	0.084	0.3291
p__Proteobacteria; c__Alphaproteobacteria; o__Sphingomonadales; f__Sphingomonadaceae; g__Sphingomonas	-5.71	-5.44	-5.79	-6.7	-5.13	-5.2	-5.92	-6.19	6.36	-4.88	-5.91	-6.88	-6	-6.72	4.33	-6.25	-5.59	-6.69	-5.73	-5.19	0.0273	0.2529
p__Acidobacteria; c__Solibacteres; o__Solibacterales; f__Solibacteraceae; g__Candidatus Solibacter	5.81	-5.44	-5.79	-6.7	-5.13	-5.2	4.68	-6.19	-5.62	-4.88	-5.91	-6.88	-6	-6.72	-5.98	-6.25	-5.59	-6.69	-5.73	-5.19	0.0488	0.2529
p__Planctomycetes; c__Phycisphaerae; o__WD2101; f__; g__	-5.71	-5.44	4.81	-6.7	-5.13	-5.2	-5.92	4.41	-5.62	-4.88	-5.91	-6.88	-6	-6.72	-5.98	-6.25	-5.59	-6.69	-5.73	-5.19	0.5566	0.7913
p__Actinobacteria; c__Thermoleophilia; o__Gaiellales; f__Gaiellaceae; g__	-5.71	-5.44	-5.79	-6.7	-5.13	-5.2	-5.92	4.82	-5.62	-4.88	-5.91	-6.88	-6	-6.72	-5.98	-6.25	-5.59	-6.69	-5.73	4.72	0.9219	0.9348
p__Bacteroidetes; c__Bacteroidia; o__Bacteroidales; f__[Odoribacteraceae]; g__Odoribacter	-5.71	-5.44	-5.79	-6.7	-5.13	5.11	-5.92	-6.19	-5.62	-4.88	-5.91	3.43	-6	-6.72	-5.98	-6.25	-5.59	-6.69	-5.73	-5.19	0.8457	0.8759
p__Bacteroidetes; c__Bacteroidia; o__Bacteroidales; f__[Barnesiellaceae]; g__	-5.71	-5.44	-5.79	-6.7	-5.13	-5.2	-5.92	-6.19	-5.62	-4.88	-5.91	3.72	-6	-6.72	-5.98	-6.25	-5.59	3.21	-5.73	-5.19	0.625	0.8092
p__Firmicutes; c__Bacilli; o__Gemellales; f__Gemellaceae; g__Gemella	-5.71	-5.44	-5.79	-6.7	-5.13	-5.2	-5.92	-6.19	-5.62	-4.88	-5.91	-6.88	-6	-6.72	-5.98	-6.25	8.49	-6.69	-5.73	-5.19	0.1934	0.3738
p__Bacteroidetes; c__Flavobacteriia; o__Flavobacteriales; f__[Weeksellaceae]; g__Cloacibacterium	-5.71	-5.44	-5.79	-6.7	-5.13	-5.2	-5.92	-6.19	-5.62	-4.88	-5.91	6.49	-6	-6.72	-5.98	-6.25	-5.59	-6.69	-5.73	-5.19	0.7695	0.8205
p__Proteobacteria; c__Betaproteobacteria; o__Burkholderiales; f__Comamonadaceae; g__Delftia	-5.71	-5.44	-5.79	-6.7	-5.13	-5.2	-5.92	-6.19	7.61	-4.88	-5.91	-6.88	-6	-6.72	-5.98	-6.25	-5.59	-6.69	-5.73	-5.19	0.0371	0.2529
p__Proteobacteria; c__Alphaproteobacteria; o__Caulobacterales; f__Caulobacteraceae; g__	-5.71	-5.44	-5.79	-6.7	-5.13	-5.2	-5.92	-6.19	7.46	-4.88	-5.91	-6.88	-6	-6.72	-5.98	-6.25	-5.59	-6.69	-5.73	-5.19	0.0371	0.2529
p__Firmicutes; c__Bacilli; o__Bacillales; f__Bacillaceae; g__Bacillus	7.31	-5.44	-5.79	-6.7	-5.13	-5.2	-5.92	-6.19	-5.62	-4.88	-5.91	-6.88	-6	-6.72	-5.98	-6.25	-5.59	-6.69	-5.73	-5.19	0.084	0.3291
p__Firmicutes; c__Clostridia; o__Clostridiales; f__Lachnospiraceae; g__Dorea	-5.71	-5.44	-5.79	-6.7	-5.13	-5.2	-5.92	-6.19	-5.62	-4.88	-5.91	-6.88	-6	-6.72	7.02	-6.25	-5.59	-6.69	-5.73	-5.19	0.1309	0.345
p__Actinobacteria; c__Actinobacteria; o__Actinomycetales; f__Microbacteriaceae; g__Cryocola	-5.71	-5.44	-5.79	-6.7	-5.13	-5.2	-5.92	-6.19	-5.62	-4.88	-5.91	6.09	-6	-6.72	-5.98	-6.25	-5.59	-6.69	-5.73	-5.19	0.7695	0.8205
p__Actinobacteria; c__Actinobacteria; o__Actinomycetales; f__Actinomycetaceae; g__N09	-5.71	-5.44	-5.79	-6.7	-5.13	-5.2	-5.92	-6.19	-5.62	-4.88	-5.91	5.91	-6	-6.72	-5.98	-6.25	-5.59	-6.69	-5.73	-5.19	0.7695	0.8205
p__Firmicutes; c__Bacilli; o__Lactobacillales; f__Leuconostocaceae; g__Weissella	-5.71	-5.44	-5.79	6.1	-5.13	-5.2	-5.92	-6.19	-5.62	-4.88	-5.91	-6.88	-6	-6.72	-5.98	-6.25	-5.59	-6.69	-5.73	-5.19	0.7695	0.8205
p__Firmicutes; c__Bacilli; o__Lactobacillales; f__Leuconostocaceae; g__	-5.71	-5.44	-5.79	6.1	-5.13	-5.2	-5.92	-6.19	-5.62	-4.88	-5.91	-6.88	-6	-6.72	-5.98	-6.25	-5.59	-6.69	-5.73	-5.19	0.7695	0.8205
p__Bacteroidetes; c__[Saprospirae]; o__[Saprospirales]; f__; g__	-5.71	-5.44	-5.79	-6.7	-5.13	-5.2	-5.92	-6.19	-5.62	-4.88	-5.91	-6.88	-6	-6.72	-5.98	-6.25	-5.59	-6.69	6.82	-5.19	0.0488	0.2529
p__Proteobacteria; c__Alphaproteobacteria; o__Rhodobacterales; f__Rhodobacteraceae; g__Anaerospora	-5.71	-5.44	-5.79	-6.7	-5.13	-5.2	-5.92	-6.19	-5.62	-4.88	-5.91	-6.88	-6	-6.72	-5.98	-6.25	-5.59	-6.69	6.7	-5.19	0.0488	0.2529
p__Firmicutes; c__Clostridia; o__Clostridiales; f__Lachnospiraceae; g__[Ruminococcus]	-5.71	-5.44	-5.79	-6.7	-5.13	-5.2	-5.92	-6.19	-5.62	-4.88	-5.91	-6.88	-6	-6.72	-5.98	-6.25	6.8	-6.69	-5.73	-5.19	0.1934	0.3738
p__Proteobacteria; c__Alphaproteobacteria; o__Rhizobiales; f__Aurantimonadaceae; g__	-5.71	-5.44	-5.79	-6.7	-5.13	-5.2	-5.92	-6.19	-5.62	-4.88	-5.91	-6.88	-6	-6.72	-5.98	-6.25	-5.59	-6.69	6.66	-5.19	0.0488	0.2529
p__Proteobacteria; c__Gammaproteobacteria; o__Vibrionales; f__Vibrionaceae; g__Vibrio	-5.71	-5.44	-5.79	-6.7	-5.13	-5.2	-5.92	-6.19	-5.62	-4.88	-5.91	-6.88	-6	-6.72	-5.98	6.1	-5.59	-6.69	-5.73	-5.19	0.625	0.8092
p__Proteobacteria; c__Betaproteobacteria; o__; f__; g__	-5.71	-5.44	-5.79	-6.7	-5.13	-5.2	-5.92	-6.19	-5.62	-4.88	-5.91	-6.88	-6	-6.72	-5.98	-6.25	-5.59	-6.69	6.62	-5.19	0.0488	0.2529
p__Firmicutes; c__Erysipelotrichi; o__Erysipelotrichales; f__Erysipelotrichaceae; g__Allobaculum	-5.71	-5.44	-5.79	-6.7	-5.13	-5.2	-5.92	-6.19	-5.62	-4.88	-5.91	-6.88	-6	-6.72	-5.98	6.01	-5.59	-6.69	-5.73	-5.19	0.625	0.8092
p__Actinobacteria; c__Actinobacteria; o__Actinomycetales; f__Streptomycetaceae; g__	-5.71	-5.44	-5.79	-6.7	-5.13	-5.2	-5.92	-6.19	-5.62	-4.88	-5.91	-6.88	-6	-6.72	-5.98	6.01	-5.59	-6.69	-5.73	-5.19	0.625	0.8092
p__Firmicutes; c__Bacilli; o__Lactobacillales; f__Streptococcaceae; g__Lactococcus	-5.71	-5.44	-5.79	5.56	-5.13	-5.2	-5.92	-6.19	-5.62	-4.88	-5.91	-6.88	-6	-6.72	-5.98	-6.25	-5.59	-6.69	-5.73	-5.19	0.7695	0.8205
p__Proteobacteria; c__Gammaproteobacteria; o__Cardiobacteriales; f__Cardiobacteriaceae; g__	-5.71	-5.44	-5.79	5.51	-5.13	-5.2	-5.92	-6.19	-5.62	-4.88	-5.91	-6.88	-6	-6.72	-5.98	-6.25	-5.59	-6.69	-5.73	-5.19	0.7695	0.8205
p__Proteobacteria; c__Betaproteobacteria; o__Burkholderiales; f__Comamonadaceae; g__Hylemonella	-5.71	-5.44	-5.79	-6.7	-5.13	-5.2	-5.92	-6.19	-5.62	-4.88	-5.91	-6.88	-6	-6.72	-5.98	-6.25	6.57	-6.69	-5.73	-5.19	0.1934	0.3738
p__Firmicutes; c__Clostridia; o__Clostridiales; f__Lachnospiraceae; g__Coprococcus	-5.71	-5.44	-5.79	-6.7	-5.13	-5.2	-5.92	-6.19	-5.62	-4.88	-5.91	-6.88	-6	-6.72	-5.98	-6.25	-5.59	-6.69	6.43	-5.19	0.0488	0.2529
p__Firmicutes; c__Clostridia; o__Clostridiales; f__Clostridiaceae; g__Clostridium	-5.71	-5.44	-5.79	-6.7	-5.13	-5.2	-5.92	-6.19	-5.62	-4.88	-5.91	-6.88	-6	-6.72	-5.98	5.53	-5.59	-6.69	-5.73	-5.19	0.625	0.8092
p__Bacteroidetes; c__Flavobacteriia; o__Flavobacteriales; f__Flavobacteriaceae; g__Flavobacterium	-5.71	-5.44	-5.79	-6.7	-5.13	-5.2	-5.92	-6.19	6.15	-4.88	-5.91	-6.88	-6	-6.72	-5.98	-6.25	-5.59	-6.69	-5.73	-5.19	0.0371	0.2529
p__Firmicutes; c__Clostridia; o__Clostridiales; f__[Acidaminobacteraceae]; g__	-5.71	-5.44	-5.79	-6.7	-5.13	-5.2	-5.92	-6.19	-5.62	-4.88	-5.91	4.81	-6	-6.72	-5.98	-6.25	-5.59	-6.69	-5.73	-5.19	0.7695	0.8205
p__Proteobacteria; c__Alphaproteobacteria; o__Rhizobiales; f__Brucellaceae; g__Ochrobactrum	-5.71	-5.44	-5.79	-6.7	-5.13	-5.2	-5.92	-6.19	-5.62	-4.88	-5.91	-6.88	-6	-6.72	-5.98	-6.25	6.11	-6.69	-5.73	-5.19	0.1934	0.3738
p__Proteobacteria; c__Alphaproteobacteria; o__Rhizobiales; f__Rhizobiaceae; g__Agrobacterium	-5.71	-5.44	5.82	-6.7	-5.13	-5.2	-5.92	-6.19	-5.62	-4.88	-5.91	-6.88	-6	-6.72	-5.98	-6.25	-5.59	-6.69	-5.73	-5.19	0.1934	0.3738
p__Verrucomicrobia; c__[Spartobacteria]; o__[Chthoniobacterales]; f__[Chthoniobacteraceae]; g__DA101	5.81	-5.44	-5.79	-6.7	-5.13	-5.2	-5.92	-6.19	-5.62	-4.88	-5.91	-6.88	-6	-6.72	-5.98	-6.25	-5.59	-6.69	-5.73	-5.19	0.084	0.3291
p__Proteobacteria; c__Deltaproteobacteria; o__Syntrophobacterales; f__Syntrophobacteraceae; g__	-5.71	-5.44	-5.79	-6.7	-5.13	-5.2	-5.92	-6.19	-5.62	-4.88	5.61	-6.88	-6	-6.72	-5.98	-6.25	-5.59	-6.69	-5.73	-5.19	0.1934	0.3738
p__Acidobacteria; c__Acidobacteria-6; o__iii1-15; f__; g__	-5.71	-5.44	-5.79	-6.7	-5.13	-5.2	-5.92	-6.19	-5.62	-4.88	-5.91	-6.88	-6	-6.72	-5.98	-6.25	5.93	-6.69	-5.73	-5.19	0.1934	0.3738
p__Actinobacteria; c__Actinobacteria; o__Bifidobacteriales; f__Bifidobacteriaceae; g__Bifidobacterium	-5.71	-5.44	-5.79	-6.7	-5.13	-5.2	-5.92	-6.19	-5.62	-4.88	-5.91	-6.88	-6	-6.72	-5.98	-6.25	-5.59	-6.69	5.79	-5.19	0.0488	0.2529
p__Firmicutes; c__Clostridia; o__Clostridiales; f__Ruminococcaceae; g__Ruminococcus	-5.71	-5.44	-5.79	-6.7	-5.13	-5.2	-5.92	-6.19	-5.62	-4.88	-5.91	-6.88	-6	-6.72	5.43	-6.25	-5.59	-6.69	-5.73	-5.19	0.1309	0.345
p__Firmicutes; c__Erysipelotrichi; o__Erysipelotrichales; f__Erysipelotrichaceae; g__RFN20	-5.71	-5.44	-5.79	-6.7	-5.13	-5.2	-5.92	-6.19	-5.62	-4.88	-5.91	-6.88	-6	-6.72	-5.98	5.16	-5.59	-6.69	-5.73	-5.19	0.625	0.8092
p__Proteobacteria; c__Gammaproteobacteria; o__Enterobacteriales; f__Enterobacteriaceae; g__Klebsiella	-5.71	-5.44	-5.79	4.71	-5.13	-5.2	-5.92	-6.19	-5.62	-4.88	-5.91	-6.88	-6	-6.72	-5.98	-6.25	-5.59	-6.69	-5.73	-5.19	0.7695	0.8205
p__Proteobacteria; c__Gammaproteobacteria; o__Enterobacteriales; f__Enterobacteriaceae; g__Escherichia	-5.71	-5.44	-5.79	-6.7	6.28	-5.2	-5.92	-6.19	-5.62	-4.88	-5.91	-6.88	-6	-6.72	-5.98	-6.25	-5.59	-6.69	-5.73	-5.19	0.1055	0.345
p__Proteobacteria; c__Gammaproteobacteria; o__Enterobacteriales; f__Enterobacteriaceae; g__Yersinia	-5.71	-5.44	-5.79	-6.7	-5.13	-5.2	-5.92	-6.19	5.79	-4.88	-5.91	-6.88	-6	-6.72	-5.98	-6.25	-5.59	-6.69	-5.73	-5.19	0.0371	0.2529
p__Bacteroidetes; c__[Saprospirae]; o__[Saprospirales]; f__Chitinophagaceae; g__	-5.71	-5.44	-5.79	-6.7	-5.13	-5.2	-5.92	-6.19	-5.62	-4.88	-5.91	-6.88	-6	-6.72	-5.98	-6.25	-5.59	-6.69	5.56	-5.19	0.0488	0.2529
p__Proteobacteria; c__Deltaproteobacteria; o__Myxococcales; f__; g__	-5.71	-5.44	-5.79	-6.7	-5.13	-5.2	-5.92	-6.19	-5.62	-4.88	-5.91	-6.88	-6	-6.72	-5.98	-6.25	-5.59	-6.69	5.56	-5.19	0.0488	0.2529
p__Chloroflexi; c__Ktedonobacteria; o__Thermogemmatisporales; f__Thermogemmatisporaceae; g__	-5.71	-5.44	-5.79	-6.7	-5.13	-5.2	-5.92	-6.19	-5.62	-4.88	-5.91	-6.88	-6	-6.72	5.18	-6.25	-5.59	-6.69	-5.73	-5.19	0.1309	0.345
p__Firmicutes; c__Clostridia; o__Clostridiales; f__Clostridiaceae; g__SMB53	-5.71	-5.44	-5.79	4.46	-5.13	-5.2	-5.92	-6.19	-5.62	-4.88	-5.91	-6.88	-6	-6.72	-5.98	-6.25	-5.59	-6.69	-5.73	-5.19	0.7695	0.8205
p__Proteobacteria; c__Alphaproteobacteria; o__Rhodobacterales; f__Rhodobacteraceae; g__Marivita	-5.71	-5.44	-5.79	-6.7	6.03	-5.2	-5.92	-6.19	-5.62	-4.88	-5.91	-6.88	-6	-6.72	-5.98	-6.25	-5.59	-6.69	-5.73	-5.19	0.1055	0.345
p__Proteobacteria; c__Betaproteobacteria; o__Burkholderiales; f__Oxalobacteraceae; g__Janthinobacterium	-5.71	-5.44	-5.79	-6.7	-5.13	-5.2	-5.92	-6.19	-5.62	-4.88	-5.91	-6.88	-6	-6.72	5.02	-6.25	-5.59	-6.69	-5.73	-5.19	0.1309	0.345
p__Actinobacteria; c__Actinobacteria; o__Actinomycetales; f__Streptomycetaceae; g__Streptomyces	5.11	-5.44	-5.79	-6.7	-5.13	-5.2	-5.92	-6.19	-5.62	-4.88	-5.91	-6.88	-6	-6.72	-5.98	-6.25	-5.59	-6.69	-5.73	-5.19	0.084	0.3291
p__Proteobacteria; c__Deltaproteobacteria; o__Desulfobacterales; f__Desulfobulbaceae; g__Desulfobulbus	5.11	-5.44	-5.79	-6.7	-5.13	-5.2	-5.92	-6.19	-5.62	-4.88	-5.91	-6.88	-6	-6.72	-5.98	-6.25	-5.59	-6.69	-5.73	-5.19	0.084	0.3291
p__Firmicutes; c__Clostridia; o__Clostridiales; f__Ruminococcaceae; g__Ethanoligenens	-5.71	-5.44	-5.79	-6.7	-5.13	-5.2	-5.92	-6.19	-5.62	-4.88	-5.91	3.94	-6	-6.72	-5.98	-6.25	-5.59	-6.69	-5.73	-5.19	0.7695	0.8205
p__Firmicutes; c__Erysipelotrichi; o__Erysipelotrichales; f__Erysipelotrichaceae; g__Sharpea	-5.71	-5.44	-5.79	-6.7	-5.13	-5.2	-5.92	-6.19	-5.62	-4.88	-5.91	3.94	-6	-6.72	-5.98	-6.25	-5.59	-6.69	-5.73	-5.19	0.7695	0.8205
p__Actinobacteria; c__Actinobacteria; o__Actinomycetales; f__Actinomycetaceae; g__Mobiluncus	-5.71	-5.44	-5.79	-6.7	-5.13	-5.2	-5.92	-6.19	-5.62	-4.88	-5.91	-6.88	-6	-6.72	-5.98	4.57	-5.59	-6.69	-5.73	-5.19	0.625	0.8092
p__Chloroflexi; c__Anaerolineae; o__Anaerolineales; f__Anaerolinaceae; g__SHD-231	-5.71	-5.44	-5.79	-6.7	-5.13	-5.2	-5.92	-6.19	-5.62	-4.88	-5.91	-6.88	-6	-6.72	-5.98	-6.25	-5.59	4.13	-5.73	-5.19	0.7695	0.8205
p__Proteobacteria; c__Alphaproteobacteria; o__Rhizobiales; f__Hyphomicrobiaceae; g__Rhodoplanes	-5.71	-5.44	5.03	-6.7	-5.13	-5.2	-5.92	-6.19	-5.62	-4.88	-5.91	-6.88	-6	-6.72	-5.98	-6.25	-5.59	-6.69	-5.73	-5.19	0.1934	0.3738
p__Firmicutes; c__Clostridia; o__Clostridiales; f__[Tissierellaceae]; g__Anaerococcus	-5.71	-5.44	-5.79	-6.7	5.69	-5.2	-5.92	-6.19	-5.62	-4.88	-5.91	-6.88	-6	-6.72	-5.98	-6.25	-5.59	-6.69	-5.73	-5.19	0.1055	0.345
p__Proteobacteria; c__Gammaproteobacteria; o__Chromatiales; f__; g__	-5.71	-5.44	-5.79	-6.7	5.69	-5.2	-5.92	-6.19	-5.62	-4.88	-5.91	-6.88	-6	-6.72	-5.98	-6.25	-5.59	-6.69	-5.73	-5.19	0.1055	0.345
p__Proteobacteria; c__Betaproteobacteria; o__Burkholderiales; f__Burkholderiaceae; g__Burkholderia	-5.71	-5.44	-5.79	-6.7	5.47	-5.2	-5.92	-6.19	-5.62	-4.88	-5.91	-6.88	-6	-6.72	-5.98	-6.25	-5.59	-6.69	-5.73	-5.19	0.1055	0.345
p__Actinobacteria; c__Acidimicrobiia; o__Acidimicrobiales; f__koll13; g__	-5.71	-5.44	-5.79	-6.7	-5.13	-5.2	-5.92	-6.19	-5.62	-4.88	4.4	-6.88	-6	-6.72	-5.98	-6.25	-5.59	-6.69	-5.73	-5.19	0.1934	0.3738
p__Firmicutes; c__Erysipelotrichi; o__Erysipelotrichales; f__Erysipelotrichaceae; g__Catenibacterium	-5.71	-5.44	-5.79	-6.7	-5.13	-5.2	-5.92	-6.19	-5.62	-4.88	-5.91	-6.88	-6	-6.72	-5.98	-6.25	-5.59	-6.69	4.58	-5.19	0.0488	0.2529
p__Firmicutes; c__Clostridia; o__Clostridiales; f__Ruminococcaceae; g__Oscillospira	-5.71	-5.44	-5.79	-6.7	-5.13	-5.2	4.39	-6.19	-5.62	-4.88	-5.91	-6.88	-6	-6.72	-5.98	-6.25	-5.59	-6.69	-5.73	-5.19	0.1309	0.345
p__Proteobacteria; c__Gammaproteobacteria; o__Pseudomonadales; f__Moraxellaceae; g__Enhydrobacter	-5.71	-5.44	-5.79	-6.7	-5.13	-5.2	-5.92	-6.19	-5.62	-4.88	-5.91	3.02	-6	-6.72	-5.98	-6.25	-5.59	-6.69	-5.73	-5.19	0.7695	0.8205
p__Proteobacteria; c__Deltaproteobacteria; o__Desulfuromonadales; f__Geobacteraceae; g__Geobacter	-5.71	-5.44	-5.79	-6.7	-5.13	-5.2	-5.92	-6.19	-5.62	-4.88	-5.91	-6.88	-6	-6.72	-5.98	-6.25	-5.59	3.21	-5.73	-5.19	0.7695	0.8205
p__Crenarchaeota; c__Thaumarchaeota; o__Nitrososphaerales; f__Nitrososphaeraceae; g__Candidatus Nitrososphaera	-5.71	4.46	-5.79	-6.7	-5.13	-5.2	-5.92	-6.19	-5.62	-4.88	-5.91	-6.88	-6	-6.72	-5.98	-6.25	-5.59	-6.69	-5.73	-5.19	0.4922	0.7282
1. p value were calculated from Wilcoxin signed-rank test for paired sample.
2. q value were FDR-adjusted p value.
