# Supplementary material for: Comparison of the oral microbiome in mouthwash and whole saliva samples
Source: PLoS One. 2018 Apr 11;13(4):e0194729. doi: 10.1371/journal.pone.0194729 (PMC5894969; doi:10.1371/journal.pone.0194729)
Supplement: S4 Table — (XLSX) [file pone.0194729.s004.xlsx]

## Sheet: Supplementary Table 4
Supplementary Table 4 Centered Log-Ratio transformed abundance of previously named bacteria species in the paired mouthwash-saliva samples.
	S1.M	S1.S	S2.M	S2.S	S3.M	S3.S	S4.M	S4.S	S5.M	S5.S	S6.M	S6.S	S7.M	S7.S	S8.M	S8.S	S9.M	S9.S	S10.M	S10.S	p1	q2
p__Actinobacteria; c__Actinobacteria; o__Actinomycetales; f__Micrococcaceae; g__Rothia; s__aeria	9.33	6.66	8.98	7.65	9.27	8.19	8.94	6.31	10.12	8.51	9.11	6.79	8.57	6.84	9.56	8.17	8.4	7.18	8.3	7.51	0.002	0.0977
p__Actinobacteria; c__Actinobacteria; o__Actinomycetales; f__Micrococcaceae; g__Rothia; s__mucilaginosa	12.67	12.17	11.84	10.84	14.06	13.33	13.59	12.31	8.05	8.7	14.37	11.63	13.56	12.07	11.92	9.49	10.41	9.92	13.42	13.32	0.0137	0.2441
p__Bacteroidetes; c__Bacteroidia; o__Bacteroidales; f__Bacteroidaceae; g__Bacteroides; s__caccae	-5.68	-5.32	-5.84	-7.11	-5.09	-5.25	7.07	-6.33	7.21	-4.55	-5.84	-6.77	4.74	-6.95	6.07	-6.46	-5.62	-6.7	-5.56	-5.23	0.0195	0.2441
p__Firmicutes; c__Bacilli; o__Lactobacillales; f__Lactobacillaceae; g__Lactobacillus; s__zeae	-5.68	-5.32	-5.84	-7.11	-5.09	-5.25	-5.93	-6.33	6.72	-4.55	-5.84	-6.77	-6.26	-6.95	-6.09	-6.46	-5.62	-6.7	-5.56	-5.23	0.0195	0.2441
p__Proteobacteria; c__Gammaproteobacteria; o__Pasteurellales; f__Pasteurellaceae; g__Aggregatibacter; s__pneumotropica	-5.68	-5.32	10.82	11.24	10.29	10.69	9.09	10.27	-5.44	-4.55	-5.84	-6.77	10.22	10.03	-6.09	10.35	-5.62	10.28	-5.56	-5.23	0.0488	0.2999
p__Proteobacteria; c__Betaproteobacteria; o__Neisseriales; f__Neisseriaceae; g__Kingella; s__potus	-5.68	-5.32	-5.84	-7.11	-5.09	-5.25	-5.93	-6.33	-5.44	-4.55	-5.84	-6.77	-6.26	-6.95	-6.09	-6.46	7.21	-6.7	6.78	-5.23	0.0488	0.2999
p__Firmicutes; c__Bacilli; o__Lactobacillales; f__Leuconostocaceae; g__Weissella; s__beninensis	4.92	-5.32	-5.84	-7.11	-5.09	-5.25	-5.93	-6.33	-5.44	-4.55	6.14	-6.77	-6.26	-6.95	-6.09	-6.46	-5.62	-6.7	-5.56	-5.23	0.0488	0.2999
p__Actinobacteria; c__Actinobacteria; o__Bifidobacteriales; f__Bifidobacteriaceae; g__Bifidobacterium; s__adolescentis	-5.68	-5.32	-5.84	-7.11	-5.09	-5.25	-5.93	-6.33	-5.44	-4.55	-5.84	-6.77	-6.26	-6.95	-6.09	-6.46	-5.62	-6.7	5.95	-5.23	0.0488	0.2999
p__Proteobacteria; c__Gammaproteobacteria; o__Enterobacteriales; f__Enterobacteriaceae; g__Escherichia; s__coli	-5.68	-5.32	-5.84	-7.11	6.32	-5.25	-5.93	-6.33	-5.44	-4.55	-5.84	-6.77	-6.26	-6.95	-6.09	-6.46	-5.62	-6.7	-5.56	-5.23	0.0645	0.2999
p__Proteobacteria; c__Betaproteobacteria; o__Burkholderiales; f__Burkholderiaceae; g__Burkholderia; s__bryophila	-5.68	-5.32	-5.84	-7.11	5.51	-5.25	-5.93	-6.33	-5.44	-4.55	-5.84	-6.77	-6.26	-6.95	-6.09	-6.46	-5.62	-6.7	-5.56	-5.23	0.0645	0.2999
p__Firmicutes; c__Clostridia; o__Clostridiales; f__Veillonellaceae; g__Veillonella; s__dispar	11.63	12.13	9.89	7.78	11.21	11.78	11.23	9.95	14.69	14.82	11.43	10.5	9.17	8.82	10.91	10.45	10.68	9.12	12.38	11.6	0.084	0.2999
p__Bacteroidetes; c__Flavobacteriia; o__Flavobacteriales; f__Flavobacteriaceae; g__Capnocytophaga; s__ochracea	11.06	9.98	10.52	8.73	9.38	9.29	10.15	10.62	7.93	-4.55	7.51	6.56	7.64	7.59	9.71	9.19	11.02	10.89	7.9	8.78	0.084	0.2999
p__Proteobacteria; c__Betaproteobacteria; o__Burkholderiales; f__Comamonadaceae; g__Brachymonas; s__denitrificans	-5.68	-5.32	5.57	6	7.12	8.04	5.77	5.71	-5.44	-4.55	7.53	8.2	6.94	7.36	6.42	6.86	8.72	8.24	6.87	6.55	0.084	0.2999
p__Actinobacteria; c__Actinobacteria; o__Actinomycetales; f__Corynebacteriaceae; g__Corynebacterium; s__durum	9.79	8.89	8.28	8	-5.09	-5.25	6.72	6.43	9.52	9.14	10.06	8.65	-6.26	-6.95	-6.09	-6.46	-5.62	-6.7	5.26	8.13	0.084	0.2999
p__Actinobacteria; c__Actinobacteria; o__Actinomycetales; f__Micrococcaceae; g__Rothia; s__dentocariosa	10.93	10.55	6.15	5.47	11.18	11	11.44	10.94	6.17	-4.55	11.65	10.36	10.88	10.18	10.02	8.43	8.15	8.81	10.75	11.57	0.1055	0.3296
p__Firmicutes; c__Clostridia; o__Clostridiales; f__Lachnospiraceae; g__Shuttleworthia; s__satelles	-5.68	-5.32	-5.84	-7.11	-5.09	-5.25	-5.93	-6.33	-5.44	-4.55	-5.84	-6.77	-6.26	-6.95	7.7	-6.46	5.9	-6.7	-5.56	-5.23	0.1055	0.3296
p__Actinobacteria; c__Actinobacteria; o__Actinomycetales; f__Corynebacteriaceae; g__Corynebacterium; s__variabile	-5.68	-5.32	5.77	4.59	-5.09	-5.25	-5.93	-6.33	-5.44	-4.55	-5.84	-6.77	-6.26	-6.95	-6.09	-6.46	-5.62	-6.7	-5.56	-5.23	0.1309	0.3444
p__Proteobacteria; c__Alphaproteobacteria; o__Rickettsiales; f__mitochondria; g__Zea; s__luxurians	-5.68	-5.32	-5.84	-7.11	-5.09	-5.25	-5.93	-6.33	-5.44	-4.55	-5.84	-6.77	-6.26	-6.95	-6.09	-6.46	6.77	-6.7	-5.56	-5.23	0.1309	0.3444
p__Proteobacteria; c__Gammaproteobacteria; o__Pseudomonadales; f__Pseudomonadaceae; g__Pseudomonas; s__veronii	-5.68	-5.32	5.17	-7.11	-5.09	-5.25	-5.93	-6.33	-5.44	-4.55	-5.84	-6.77	-6.26	-6.95	-6.09	-6.46	-5.62	-6.7	-5.56	-5.23	0.1309	0.3444
p__Bacteroidetes; c__Bacteroidia; o__Bacteroidales; f__Prevotellaceae; g__Prevotella; s__nanceiensis	9.25	9.02	9.6	8.36	8.34	9.43	8.76	8.85	12.02	13.44	8.85	9.25	9.33	9.87	10.38	10.18	7.62	8.77	7.76	9.48	0.1602	0.3813
p__Bacteroidetes; c__Bacteroidia; o__Bacteroidales; f__[Paraprevotellaceae]; g__[Prevotella]; s__tannerae	7.61	-5.32	-5.84	4.67	6.2	5.57	6.68	7.22	7.74	8.37	6.74	7.72	6.76	6.84	6.01	6.25	-5.62	7.5	-5.56	7.87	0.1602	0.3813
p__Proteobacteria; c__Betaproteobacteria; o__Neisseriales; f__Neisseriaceae; g__Neisseria; s__oralis	8.78	10.3	6.51	6.41	9.83	10.61	7.29	7.67	7.46	8.18	9.26	8.89	8.32	7.65	8.29	7.66	-5.62	5.29	8.09	8.56	0.1934	0.4028
p__Firmicutes; c__Bacilli; o__Lactobacillales; f__Streptococcaceae; g__Streptococcus; s__anginosus	-5.68	-5.32	-5.84	-7.11	-5.09	-5.25	-5.93	-6.33	-5.44	-4.55	-5.84	-6.77	-6.26	-6.95	-6.09	-6.46	8.44	8.09	-5.56	-5.23	0.1934	0.4028
p__Firmicutes; c__Clostridia; o__Clostridiales; f__Ruminococcaceae; g__Faecalibacterium; s__prausnitzii	-5.68	-5.32	-5.84	4.81	-5.09	-5.25	-5.93	-6.33	7.51	-4.55	-5.84	-6.77	-6.26	-6.95	-6.09	-6.46	-5.62	-6.7	-5.56	-5.23	0.1934	0.4028
p__Bacteroidetes; c__Bacteroidia; o__Bacteroidales; f__Prevotellaceae; g__Prevotella; s__pallens	6.37	7.15	9.45	9.21	6.95	8.16	8.51	8.57	8.68	10.11	8.35	8.39	8.64	8.16	7.98	7.8	8.93	9.61	8.15	8.31	0.2324	0.415
p__Bacteroidetes; c__Bacteroidia; o__Bacteroidales; f__Prevotellaceae; g__Prevotella; s__nigrescens	8.55	7.22	-5.84	7.41	8.09	9.11	6.81	8.32	-5.44	-4.55	-5.84	-6.77	-6.26	-6.95	9.97	9.92	10.16	10.88	6.91	9.19	0.2324	0.415
p__Spirochaetes; c__Spirochaetes; o__Spirochaetales; f__Spirochaetaceae; g__Treponema; s__socranskii	-5.68	-5.32	-5.84	-7.11	7.52	7.62	7.21	7.41	-5.44	-4.55	-5.84	6.61	7.65	8.21	7.65	7.16	-5.62	6.62	7.39	7.2	0.2324	0.415
p__Proteobacteria; c__Alphaproteobacteria; o__Rickettsiales; f__mitochondria; g__Lupinus; s__luteus	8.26	-5.32	-5.84	7.04	-5.09	-5.25	-5.93	-6.33	-5.44	-4.55	-5.84	-6.77	4.74	-6.95	-6.09	-6.46	9.05	-6.7	-5.56	-5.23	0.2324	0.415
p__Firmicutes; c__Erysipelotrichi; o__Erysipelotrichales; f__Erysipelotrichaceae; g__Bulleidia; s__moorei	-5.68	-5.32	8.63	8.52	-5.09	-5.25	7.15	9.17	8.03	8.74	7.65	7.65	9.47	9.88	-6.09	-6.46	11.76	11.51	-5.56	-5.23	0.2754	0.4748
p__Proteobacteria; c__Gammaproteobacteria; o__Pasteurellales; f__Pasteurellaceae; g__Aggregatibacter; s__segnis	11.77	12.31	9.23	8.08	10.54	10.29	8.92	8.85	11.92	12.44	10.67	9.43	9.17	8.43	9.56	9.05	9.17	8.16	11.08	12.17	0.3223	0.5371
p__Firmicutes; c__Clostridia; o__Clostridiales; f__Veillonellaceae; g__Veillonella; s__parvula	-5.68	-5.32	5.32	-7.11	-5.09	5.34	-5.93	4.67	6.07	-4.55	5.57	-6.77	4.74	4.66	-6.09	-6.46	-5.62	-6.7	-5.56	-5.23	0.375	0.5859
p__Proteobacteria; c__Gammaproteobacteria; o__Pasteurellales; f__Pasteurellaceae; g__Actinobacillus; s__porcinus	-5.68	-5.32	-5.84	-7.11	-5.09	-5.25	-5.93	-6.33	-5.44	-4.55	-5.84	-6.77	-6.26	-6.95	-6.09	-6.46	-5.62	-6.7	-5.56	5.37	0.375	0.5859
p__Actinobacteria; c__Actinobacteria; o__Actinomycetales; f__Actinomycetaceae; g__Actinomyces; s__hyovaginalis	-5.68	-5.32	-5.84	-7.11	-5.09	5.06	-5.93	-6.33	-5.44	-4.55	-5.84	-6.77	-6.26	-6.95	-6.09	-6.46	-5.62	-6.7	-5.56	-5.23	0.4316	0.654
p__Bacteroidetes; c__Bacteroidia; o__Bacteroidales; f__Prevotellaceae; g__Prevotella; s__melaninogenica	11.84	12.68	11.05	10.63	13.23	13.69	11.87	11.84	11.17	12.23	13.09	11.94	12.75	12.1	11.54	10.52	11.29	10.63	12.3	11.93	0.4922	0.6793
p__Proteobacteria; c__Gammaproteobacteria; o__Pseudomonadales; f__Moraxellaceae; g__Acinetobacter; s__johnsonii	-5.68	-5.32	-5.84	-7.11	-5.09	-5.25	-5.93	-6.33	-5.44	-4.55	-5.84	-6.77	-6.26	6.51	9.69	8.3	-5.62	-6.7	-5.56	-5.23	0.4922	0.6793
p__Bacteroidetes; c__Bacteroidia; o__Bacteroidales; f__Prevotellaceae; g__Prevotella; s__intermedia	-5.68	-5.32	-5.84	4.74	-5.09	-5.25	-5.93	5.82	11.94	11.63	7.11	5.77	6.48	6.99	-6.09	7.56	7.94	6.91	8.49	7.31	0.5566	0.6793
p__Firmicutes; c__Clostridia; o__Clostridiales; f__Veillonellaceae; g__Selenomonas; s__noxia	-5.68	7.07	-5.84	-7.11	7.17	-5.25	-5.93	-6.33	-5.44	8.12	7.06	5.33	5.9	5.72	6.3	6.28	7.09	-6.7	6.74	7.2	0.5566	0.6793
p__Proteobacteria; c__Gammaproteobacteria; o__Pseudomonadales; f__Moraxellaceae; g__Acinetobacter; s__rhizosphaerae	-5.68	-5.32	-5.84	-7.11	-5.09	-5.25	-5.93	6.64	-5.44	-4.55	-5.84	-6.77	-6.26	-6.95	-6.09	-6.46	-5.62	-6.7	-5.56	-5.23	0.5566	0.6793
p__Proteobacteria; c__Betaproteobacteria; o__Neisseriales; f__Neisseriaceae; g__Neisseria; s__subflava	12.56	13.49	11.33	11.04	12.66	12.82	12.22	11.96	14.43	14.95	12.32	11.59	10.49	10.08	13.14	12.9	11.49	12.06	13.26	14.17	0.625	0.6793
p__Proteobacteria; c__Gammaproteobacteria; o__Pasteurellales; f__Pasteurellaceae; g__Actinobacillus; s__parahaemolyticus	10.2	9.45	6.67	6.69	6.2	7.51	10.34	9.86	10.26	10.15	6.7	6.02	10.84	9.59	10.49	9.41	7.12	7.19	-5.56	7.97	0.625	0.6793
p__Bacteroidetes; c__Bacteroidia; o__Bacteroidales; f__Porphyromonadaceae; g__Porphyromonas; s__endodontalis	8.77	9.55	9.1	7.71	8.56	8.18	8.94	9.49	-5.44	-4.55	7.84	7.51	7.16	7.09	9.05	9.07	11.33	11.06	7.74	-5.23	0.625	0.6793
p__Firmicutes; c__Clostridia; o__Clostridiales; f__Lachnospiraceae; g__[Ruminococcus]; s__gnavus	-5.68	-5.32	-5.84	5.69	-5.09	-5.25	-5.93	-6.33	-5.44	-4.55	-5.84	-6.77	-6.26	-6.95	-6.09	-6.46	-5.62	-6.7	-5.56	-5.23	0.625	0.6793
p__Proteobacteria; c__Epsilonproteobacteria; o__Campylobacterales; f__Helicobacteraceae; g__Wolinella; s__succinogenes	-5.68	-5.32	-5.84	-7.11	-5.09	-5.25	-5.93	-6.33	-5.44	-4.55	-5.84	-6.77	-6.26	-6.95	-6.09	-6.46	-5.62	5.85	-5.56	-5.23	0.625	0.6793
p__Firmicutes; c__Bacilli; o__Lactobacillales; f__Streptococcaceae; g__Streptococcus; s__agalactiae	-5.68	-5.32	-5.84	4.59	-5.09	-5.25	-5.93	-6.33	-5.44	-4.55	-5.84	-6.77	-6.26	-6.95	-6.09	-6.46	-5.62	-6.7	-5.56	-5.23	0.625	0.6793
p__Proteobacteria; c__Gammaproteobacteria; o__Pseudomonadales; f__Pseudomonadaceae; g__Pseudomonas; s__pseudoalcaligenes	-5.68	-5.32	-5.84	-7.11	-5.09	-5.25	-5.93	-6.33	-5.44	-4.55	-5.84	3.82	-6.26	-6.95	-6.09	-6.46	-5.62	-6.7	-5.56	-5.23	0.625	0.6793
p__Proteobacteria; c__Gammaproteobacteria; o__Pseudomonadales; f__Pseudomonadaceae; g__Pseudomonas; s__viridiflava	-5.68	-5.32	-5.84	3.2	-5.09	-5.25	-5.93	-6.33	-5.44	-4.55	-5.84	-6.77	-6.26	-6.95	-6.09	-6.46	-5.62	-6.7	-5.56	-5.23	0.625	0.6793
p__Bacteroidetes; c__Bacteroidia; o__Bacteroidales; f__Bacteroidaceae; g__Bacteroides; s__uniformis	-5.68	-5.32	-5.84	-7.11	-5.09	-5.25	-5.93	-6.33	-5.44	-4.55	-5.84	-6.77	7.97	7.83	3.82	7.98	-5.62	-6.7	-5.56	-5.23	0.6953	0.7397
p__Firmicutes; c__Bacilli; o__Lactobacillales; f__Streptococcaceae; g__Streptococcus; s__infantis	7.17	5.97	7.74	8.51	-5.09	-5.25	-5.93	-6.33	-5.44	-4.55	6.46	7.15	7.03	6.95	-6.09	-6.46	-5.62	-6.7	-5.56	-5.23	0.7695	0.8016
p__Spirochaetes; c__Spirochaetes; o__Spirochaetales; f__Spirochaetaceae; g__Treponema; s__amylovorum	-5.68	-5.32	6.26	4.88	6.42	6.52	-5.93	-6.33	6.66	-4.55	6.55	4.74	-6.26	5.72	-6.09	5.52	-5.62	-6.7	-5.56	6.62	0.8457	0.863
p__Proteobacteria; c__Gammaproteobacteria; o__Pasteurellales; f__Pasteurellaceae; g__Haemophilus; s__parainfluenzae	13.34	14.23	11.54	11.97	13.52	13.85	12.66	13.24	9.18	9.01	12.91	11.48	11.19	10.31	12.84	12.47	11.63	11.03	13.31	13.91	1	1
1. p value were calculated from Wilcoxin signed-rank test for paired sample.
2. q value were FDR-adjusted p value.
